# Supplementary material for: Identification of Secreted Exoproteome Fingerprints of Highly-Virulent and Non-Virulent Staphylococcus aureus Strains
Source: Front Cell Infect Microbiol. 2016 May 6;6:51. doi: 10.3389/fcimb.2016.00051 (PMC4874363; doi:10.3389/fcimb.2016.00051)
Supplement: Supplementary file 2 [file DataSheet2.xls]

## Sheet: Arkusz1
Accronym	Protein name	MW [kDa]	pI	Scores	#Peptides	SC [%]
CH3 ch24
ATL_STAAM	Bifunctional autolysin OS=Staphylococcus aureus (strain Mu50 / ATCC 700699) GN=atl PE=3 SV=2	136.7	-1.4	284.1	3	3.8
CLPL_STAAS	ATP-dependent Clp protease ATP-binding subunit ClpL OS=Staphylococcus aureus (strain MSSA476)	77.8	4.7	722.6	13	31.5
ETXD_STAAU	Enterotoxin type D OS=Staphylococcus aureus	29.7	9.2	866.1	12	43.4
ETXD_STAAU	Enterotoxin type D OS=Staphylococcus aureus GN=entD PE=1 SV=1	29.7	9.2	705.3	10	42.6
ETXD_STAAU	Enterotoxin type D OS=Staphylococcus aureus	29.7	9.2	397.4	6	27.5
ETXD_STAAU	Enterotoxin type D OS=Staphylococcus aureus GN=entD PE=1 SV=1	29.7	9.2	468.8	7	31.4
HLA_STAA8	Alpha-hemolysin OS=Staphylococcus aureus (strain NCTC 8325) GN=hly PE=1 SV=1	36	9.1	2042	26	64.3
HLA_STAA8	Alpha-hemolysin OS=Staphylococcus aureus (strain NCTC 8325) GN=hly PE=1 SV=1	36	9.1	149.1	3	14.4
HLA_STAAU	Alpha-hemolysin OS=Staphylococcus aureus	35.9	9.1	1657.3	20	53.3
HLA_STAAU	Alpha-hemolysin OS=Staphylococcus aureus GN=hly PE=1 SV=2	35.9	9.1	2337.1	30	72.1
HLA_STAAU	Alpha-hemolysin OS=Staphylococcus aureus GN=hly PE=1 SV=2	35.9	9.1	1418.1	20	64.9
HLA_STAAU	Alpha-hemolysin OS=Staphylococcus aureus	35.9	9.1	2477.3	29	70.5
HLA_STAAU	Alpha-hemolysin OS=Staphylococcus aureus	35.9	9.1	1321.6	19	49.5
HLA_STAAU	Alpha-hemolysin OS=Staphylococcus aureus	35.9	9.1	922.3	13	48
ISAA_STAAC	Probable transglycosylase isaA OS=Staphylococcus aureus (strain COL) GN=isaA PE=1 SV=1	24.2	6.1	237.6	3	13.3
LIP1_STAA8	Lipase 1 OS=Staphylococcus aureus (strain NCTC 8325)	76.6	7.3	460.6	8	15.7
LIP1_STAAM	Lipase 1 OS=Staphylococcus aureus (strain Mu50 / ATCC 700699)	76.5	6.6	1599.2	25	44.4
LIP1_STAAM	Lipase 1 OS=Staphylococcus aureus (strain Mu50 / ATCC 700699)	76.5	6.6	1457.2	19	39.7
LIP1_STAAM	Lipase 1 OS=Staphylococcus aureus (strain Mu50 / ATCC 700699)	76.5	6.6	1522.1	20	38.5
LIP1_STAAM	Lipase 1 OS=Staphylococcus aureus (strain Mu50 / ATCC 700699)	76.5	6.6	1519.5	22	42.2
LIP1_STAAM	Lipase 1 OS=Staphylococcus aureus (strain Mu50 / ATCC 700699)	76.5	6.6	1129.4	17	33.8
LIP1_STAAM	Lipase 1 OS=Staphylococcus aureus (strain Mu50 / ATCC 700699)	76.5	6.6	669.3	12	25.9
LIP2_STAA8	Lipase 2 OS=Staphylococcus aureus (strain NCTC 8325) GN=lip2 PE=1 SV=1	76.3	9.4	157.4	2	4.5
LIP2_STAAM	Lipase 2 OS=Staphylococcus aureus (strain Mu50 / ATCC 700699) GN=lip2 PE=3 SV=1	76.5	9.4	1609.2	27	35
LIP2_STAAM	Lipase 2 OS=Staphylococcus aureus (strain Mu50 / ATCC 700699)	76.5	9.4	3175.5	45	56.7
LIP2_STAAM	Lipase 2 OS=Staphylococcus aureus (strain Mu50 / ATCC 700699)	76.5	9.4	750.6	11	20.1
LIP2_STAAM	Lipase 2 OS=Staphylococcus aureus (strain Mu50 / ATCC 700699) GN=lip2 PE=3 SV=1	76.5	9.4	596.7	10	21
NUC_STAAS	Thermonuclease OS=Staphylococcus aureus (strain MSSA476) GN=nuc PE=3 SV=1	25.1	9.9	547.5	9	39.5
PLC_STAA8	1-phosphatidylinositol phosphodiesterase OS=Staphylococcus aureus (strain NCTC 8325)	37.1	8.8	478.5	10	31.1
PLC_STAAE	1-phosphatidylinositol phosphodiesterase OS=Staphylococcus aureus (strain Newman)	35.2	6.9	222.9	4	19.6
PLC_STAAE	1-phosphatidylinositol phosphodiesterase OS=Staphylococcus aureus (strain Newman)	35.2	6.9	233.1	5	31.7
SDRE_STAAN	Serine-aspartate repeat-containing protein E OS=Staphylococcus aureus (strain N315) GN=sdrE PE=1 SV=1	124	4.1	1473.2	25	31.6
SPA_STAAM	Immunoglobulin G-binding protein A OS=Staphylococcus aureus (strain Mu50 / ATCC 700699) GN=spa PE=4 SV=1	48.8	5.5	127.6	2	6.4
SPLA2_STAAU	Serine protease splA OS=Staphylococcus aureus GN=splA PE=3 SV=2	25.4	9.4	152.4	3	16.6
SPLB_STAAM	Serine protease splB OS=Staphylococcus aureus (strain Mu50 / ATCC 700699) GN=splB PE=3 SV=1	26.1	9.5	210	3	16.7
TKT_STAAR	Transketolase OS=Staphylococcus aureus (strain MRSA252) GN=tkt PE=3 SV=1	72.3	4.8	450.3	6	13.4
Y2979_STAA8	N-acetylmuramoyl-L-alanine amidase domain-containing protein SAOUHSC_02979 OS=Staphylococcus aureus (strain NCTC 8325)	69.2	5.9	1633.2	21	39.9
Y2979_STAA8	N-acetylmuramoyl-L-alanine amidase domain-containing protein SAOUHSC_02979 OS=Staphylococcus aureus (strain NCTC 8325) GN=SAOUHSC_02979 PE=1 SV=1	69.2	5.9	656.8	9	22.6
ch24 CH3
AHPC_STAAB	Alkyl hydroperoxide reductase subunit C OS=Staphylococcus aureus (strain bovine RF122 / ET3-1) GN=ahpC PE=3 SV=1	21	4.7	934.6	12	75.1
AHPC_STAAB	Alkyl hydroperoxide reductase subunit C OS=Staphylococcus aureus (strain bovine RF122 / ET3-1) GN=ahpC PE=3 SV=1	21	4.7	589.0	7	43.4
ATL_STAAM	Bifunctional autolysin OS=Staphylococcus aureus (strain Mu50 / ATCC 700699) GN=atl PE=3 SV=2	136.7	-1.4	716.0	16	12.7
CH10_STAA1	10 kDa chaperonin OS=Staphylococcus aureus (strain Mu3 / ATCC 700698) GN=groS PE=3 SV=1	10.4	4.7	118.9	2	26.6
CNA_STAAU	Collagen adhesin OS=Staphylococcus aureus GN=cna PE=1 SV=1	133	5.8	1297.1	23	22.7
CNA_STAAU	Collagen adhesin OS=Staphylococcus aureus GN=cna PE=1 SV=1	133	5.8	595.5	13	13.4
CNA_STAAU	Collagen adhesin OS=Staphylococcus aureus GN=cna PE=1 SV=1	133	5.8	614.5	13	14.8
CYSK_STAAC	Cysteine synthase OS=Staphylococcus aureus (strain COL) GN=cysK PE=3 SV=1	33	5.2	1258.3	19	79.4
CYSK_STAAC	Cysteine synthase OS=Staphylococcus aureus (strain COL) GN=cysK PE=3 SV=1	33	5.2	975.6	14	64.5
DHA2_STAA3	Alanine dehydrogenase 2 OS=Staphylococcus aureus (strain USA300) GN=ald2 PE=3 SV=1	40.1	5.5	635.4	12	39.2
EFTU_STAAB	Elongation factor Tu OS=Staphylococcus aureus (strain bovine RF122 / ET3-1) GN=tuf PE=3 SV=1	43.1	4.6	132.0	3	11.4
EFTU_STAAB	Elongation factor Tu OS=Staphylococcus aureus (strain bovine RF122 / ET3-1) GN=tuf PE=3 SV=1	43.1	4.6	151.5	2	7.4
ETXH_STAAU	Enterotoxin type H OS=Staphylococcus aureus GN=entH PE=1 SV=1	27.8	5.5	872.2	12	60.2
HLGA_STAAC	Gamma-hemolysin component A OS=Staphylococcus aureus (strain COL) GN=hlgA PE=3 SV=1	34.9	9.9	1224.4	19	52.1
IMDH_STAAB	Inosine-5'-monophosphate dehydrogenase OS=Staphylococcus aureus (strain bovine RF122 / ET3-1) GN=guaB PE=3 SV=1	52.8	5.5	2392.3	37	61.9
LIP1_STAAM	Lipase 1 OS=Staphylococcus aureus (strain Mu50 / ATCC 700699) GN=lip1 PE=3 SV=2	76.5	6.6	1053.2	18	33.8
LIP1_STAAM	Lipase 1 OS=Staphylococcus aureus (strain Mu50 / ATCC 700699) GN=lip1 PE=3 SV=2	76.5	6.6	603.0	12	20.1
PCKA_STAAS	Phosphoenolpyruvate carboxykinase [ATP] OS=Staphylococcus aureus (strain MSSA476) GN=pckA PE=3 SV=1	59.3	5.9	2153.9	33	64.3
PCKA_STAAS	Phosphoenolpyruvate carboxykinase [ATP] OS=Staphylococcus aureus (strain MSSA476) GN=pckA PE=3 SV=1	59.3	5.9	1674.5	24	50.8
PLC_STAA8	1-phosphatidylinositol phosphodiesterase OS=Staphylococcus aureus (strain NCTC 8325) GN=plc PE=1 SV=1	37.1	8.8	443.7	6	26.5
SODM1_STAA3	Superoxide dismutase [Mn/Fe] 1 OS=Staphylococcus aureus (strain USA300) GN=sodA PE=3 SV=1	22.7	5	790.7	12	65.3
SSPB_STAAM	Staphopain B OS=Staphylococcus aureus (strain Mu50 / ATCC 700699) GN=sspB PE=3 SV=1	44.6	5.6	248.8	5	15.3
SSPB_STAAM	Staphopain B OS=Staphylococcus aureus (strain Mu50 / ATCC 700699) GN=sspB PE=3 SV=1	44.6	5.6	1822.6	26	57
UPP_STAAB	Uracil phosphoribosyltransferase OS=Staphylococcus aureus (strain bovine RF122 / ET3-1) GN=upp PE=3 SV=1	23	6.1	850.9	11	53.6
Y1019_STAAN	Uncharacterized N-acetyltransferase SA1019 OS=Staphylococcus aureus (strain N315) GN=SA1019 PE=1 SV=1	17	4.7	113.9	2	13.7
Y1566_STAAB	UPF0173 metal-dependent hydrolase SAB1566c OS=Staphylococcus aureus (strain bovine RF122 / ET3-1) GN=SAB1566c PE=3 SV=1	25.2	5	482.8	8	50.7
Y2370_STAAS	Uncharacterized oxidoreductase SAS2370 OS=Staphylococcus aureus (strain MSSA476) GN=SAS2370 PE=3 SV=1	24.6	4.9	539.1	7	48.9
Y997_STAA8	Uncharacterized protein SAOUHSC_00997 OS=Staphylococcus aureus (strain NCTC 8325) GN=SAOUHSC_00997 PE=3 SV=2	45.7	6	807.2	14	36
CH3 pa3
ATL_STAAW	Bifunctional autolysin OS=Staphylococcus aureus (strain MW2)	137.3	1.7	720.6	10	13.3
ETXD_STAAU	Enterotoxin type D OS=Staphylococcus aureus	29.7	9.2	1240.1	19	70.2
ETXD_STAAU	Enterotoxin type D OS=Staphylococcus aureus	29.7	9.2	1224.4	17	54.7
ETXD_STAAU	Enterotoxin type D OS=Staphylococcus aureus	29.7	9.2	1184.3	16	57.4
ETXD_STAAU	Enterotoxin type D OS=Staphylococcus aureus	29.7	9.2	732.2	13	45.3
ETXD_STAAU	Enterotoxin type D OS=Staphylococcus aureus	29.7	9.2	452.7	8	32.2
HLA_STAAU	Alpha-hemolysin OS=Staphylococcus aureus	35.9	9.1	1762.5	23	72.7
HLA_STAAU	Alpha-hemolysin OS=Staphylococcus aureus	35.9	9.1	1385.6	23	71.2
HLA_STAAU	Alpha-hemolysin OS=Staphylococcus aureus	35.9	9.1	2718.6	32	76.5
LIP1_STAAM	Lipase 1 OS=Staphylococcus aureus (strain Mu50 / ATCC 700699)	76.5	6.6	3038.3	48	70.7
LIP1_STAAM	Lipase 1 OS=Staphylococcus aureus (strain Mu50 / ATCC 700699)	76.5	6.6	3658.8	52	75.1
LIP1_STAAM	Lipase 1 OS=Staphylococcus aureus (strain Mu50 / ATCC 700699)	76.5	6.6	3527.2	49	73.1
LIP2_STAAM	Lipase 2 OS=Staphylococcus aureus (strain Mu50 / ATCC 700699)	76.5	9.4	1694.1	31	47.2
LIP2_STAAM	Lipase 2 OS=Staphylococcus aureus (strain Mu50 / ATCC 700699)	76.5	9.4	2600	45	64.4
LIP2_STAAM	Lipase 2 OS=Staphylococcus aureus (strain Mu50 / ATCC 700699)	76.5	9.4	2602.6	43	67.7
LUKL1_STAAM	Uncharacterized leukocidin-like protein 1 OS=Staphylococcus aureus (strain Mu50 / ATCC 700699)	38.6	9.1	179.8	3	10.4
pa3 CH3
ENO_STAAB	Enolase OS=Staphylococcus aureus (strain bovine RF122 / ET3-1) GN=eno PE=3 SV=1	47.1	4.4	259.9	7	22.8
FTHS_STAA8	Formate--tetrahydrofolate ligase OS=Staphylococcus aureus (strain NCTC 8325) GN=fhs PE=3 SV=1	59.8	5.6	1466.9	22	57.7
ISAA_STAAC	Probable transglycosylase IsaA OS=Staphylococcus aureus (strain COL) GN=isaA PE=1 SV=1	24.2	6.1	210.9	6	15
LIP1_STAAM	Lipase 1 OS=Staphylococcus aureus (strain Mu50 / ATCC 700699) GN=lip1 PE=3 SV=2	76.5	6.6	2493.0	39	51.3
LIP1_STAAM	Lipase 1 OS=Staphylococcus aureus (strain Mu50 / ATCC 700699) GN=lip1 PE=3 SV=2	76.5	6.6	2224.7	36	50.6
NUC_STAAC	Thermonuclease OS=Staphylococcus aureus (strain COL) GN=nuc PE=3 SV=1	25.1	9.8	596.9	12	45.2
PCKA_STAAC	Phosphoenolpyruvate carboxykinase [ATP] OS=Staphylococcus aureus (strain COL) GN=pckA PE=3 SV=1	59.3	5.7	1926.3	27	54.9
PCKA_STAAC	Phosphoenolpyruvate carboxykinase [ATP] OS=Staphylococcus aureus (strain COL) GN=pckA PE=3 SV=1	59.3	5.7	1334.8	22	50.4
PLC_STAA8	1-phosphatidylinositol phosphodiesterase OS=Staphylococcus aureus (strain NCTC 8325) GN=plc PE=1 SV=1	37.1	8.8	834.1	14	47.9
PLC_STAAE	1-phosphatidylinositol phosphodiesterase OS=Staphylococcus aureus (strain Newman) GN=plc PE=1 SV=2	35.2	6.9	1064.5	18	50.6
PLC_STAAE	1-phosphatidylinositol phosphodiesterase OS=Staphylococcus aureus (strain Newman) GN=plc PE=1 SV=2	35.2	6.9	475.9	11	33.3
PPI1_STAA3	Putative peptidyl-prolyl cis-trans isomerase OS=Staphylococcus aureus (strain USA300) GN=SAUSA300_0857 PE=3 SV=1	21.6	4.4	148.6	3	25.9
RL5_STAA1	50S ribosomal protein L5 OS=Staphylococcus aureus (strain Mu3 / ATCC 700698) GN=rplE PE=3 SV=1	20.3	-1.1	392.4	9	38
SSPP_STAAS	Staphopain A OS=Staphylococcus aureus (strain MSSA476) GN=sspP PE=3 SV=1	44.1	10	297.3	8	16.5
Y1532_STAAN	Putative universal stress protein SA1532 OS=Staphylococcus aureus (strain N315) GN=SA1532 PE=1 SV=1	18.5	5.5	1091.1	14	71.7
Y1532_STAAN	Putative universal stress protein SA1532 OS=Staphylococcus aureus (strain N315) GN=SA1532 PE=1 SV=1	18.5	5.5	114.9	2	13.3
CH3 ph1
DLDH_STAAC	Dihydrolipoyl dehydrogenase OS=Staphylococcus aureus (strain COL)	49.4	4.8	214.9	4	12.2
ETXD_STAAU	Enterotoxin type D OS=Staphylococcus aureus	29.7	9.2	866.1	12	43.4
ETXD_STAAU	Enterotoxin type D OS=Staphylococcus aureus	29.7	9.2	532	9	31.4
ETXD_STAAU	Enterotoxin type D OS=Staphylococcus aureus	29.7	9.2	420.4	7	33.7
ETXD_STAAU	Enterotoxin type D OS=Staphylococcus aureus	29.7	9.2	351.7	6	29.1
FTHS_STAAM	Formate--tetrahydrofolate ligase OS=Staphylococcus aureus (strain Mu50 / ATCC 700699)	59.8	5.6	752	11	28.5
G3P1_STAAC	Glyceraldehyde-3-phosphate dehydrogenase 1 OS=Staphylococcus aureus (strain COL)	36.3	4.7	292.5	5	22.9
HLA_STAAU	Alpha-hemolysin OS=Staphylococcus aureus	35.9	9.1	1657.3	20	53.3
HLA_STAAU	Alpha-hemolysin OS=Staphylococcus aureus	35.9	9.1	1178.5	15	48
HLA_STAAU	Alpha-hemolysin OS=Staphylococcus aureus	35.9	9.1	1606	18	52.7
HLA_STAAU	Alpha-hemolysin OS=Staphylococcus aureus	35.9	9.1	1321.6	19	49.5
HLA_STAAU	Alpha-hemolysin OS=Staphylococcus aureus	35.9	9.1	922.3	13	48
LIP1_STAA8	Lipase 1 OS=Staphylococcus aureus (strain NCTC 8325)	76.6	7.3	1491.6	23	37.8
LIP1_STAAM	Lipase 1 OS=Staphylococcus aureus (strain Mu50 / ATCC 700699)	76.5	6.6	1259.2	19	38.4
LIP1_STAAM	Lipase 1 OS=Staphylococcus aureus (strain Mu50 / ATCC 700699)	76.5	6.6	296	4	6.8
LIP1_STAAM	Lipase 1 OS=Staphylococcus aureus (strain Mu50 / ATCC 700699)	76.5	6.6	248.4	4	6.8
LIP1_STAAM	Lipase 1 OS=Staphylococcus aureus (strain Mu50 / ATCC 700699)	76.5	6.6	822.9	14	28.7
LIP1_STAAM	Lipase 1 OS=Staphylococcus aureus (strain Mu50 / ATCC 700699)	76.5	6.6	693.8	12	29
LIP2_STAA8	Lipase 2 OS=Staphylococcus aureus (strain NCTC 8325)	76.3	9.4	172.9	2	4.8
LIP2_STAA8	Lipase 2 OS=Staphylococcus aureus (strain NCTC 8325)	76.3	9.4	290.5	5	11.7
LIP2_STAAM	Lipase 2 OS=Staphylococcus aureus (strain Mu50 / ATCC 700699)	76.5	9.4	2956.3	41	56.7
LIP2_STAAM	Lipase 2 OS=Staphylococcus aureus (strain Mu50 / ATCC 700699)	76.5	9.4	718.8	11	22.7
LIP2_STAAM	Lipase 2 OS=Staphylococcus aureus (strain Mu50 / ATCC 700699)	76.5	9.4	452.2	7	17.2
LIP2_STAAM	Lipase 2 OS=Staphylococcus aureus (strain Mu50 / ATCC 700699)	76.5	9.4	979.4	15	24.9
LIP2_STAAM	Lipase 2 OS=Staphylococcus aureus (strain Mu50 / ATCC 700699)	76.5	9.4	1279.8	19	26.8
LIP2_STAAM	Lipase 2 OS=Staphylococcus aureus (strain Mu50 / ATCC 700699)	76.5	9.4	429.5	7	16.1
LIP2_STAAM	Lipase 2 OS=Staphylococcus aureus (strain Mu50 / ATCC 700699)	76.5	9.4	718.8	11	22.7
LIP2_STAAM	Lipase 2 OS=Staphylococcus aureus (strain Mu50 / ATCC 700699)	76.5	9.4	418.5	6	16.1
LIP2_STAAR	Lipase 2 OS=Staphylococcus aureus (strain MRSA252)	76.6	9.4	2398.7	35	47.3
MQO2_STAAW	Probable malate:quinone oxidoreductase 2 OS=Staphylococcus aureus (strain MW2)	55.9	6.2	410.2	6	16.9
PCKA_STAAB	Phosphoenolpyruvate carboxykinase [ATP] OS=Staphylococcus aureus (strain bovine RF122 / ET3-1)	59.4	5.9	889	17	37.9
PLC_STAA8	1-phosphatidylinositol phosphodiesterase OS=Staphylococcus aureus (strain NCTC 8325)	37.1	8.8	231.7	5	22
PLC_STAAE	1-phosphatidylinositol phosphodiesterase OS=Staphylococcus aureus (strain Newman)	35.2	6.9	788.6	11	49.7
PLC_STAAE	1-phosphatidylinositol phosphodiesterase OS=Staphylococcus aureus (strain Newman)	35.2	6.9	233.1	5	31.7
UP355_STAAR	UPF0355 protein MRSA252 OS=Staphylococcus aureus (strain MRSA252)	15	4.6	238.1	3	34.8
Y1532_STAAN	Putative universal stress protein SA1532 OS=Staphylococcus aureus (strain N315)	18.5	5.5	789.2	10	71.1
Y2979_STAA8	N-acetylmuramoyl-L-alanine amidase domain-containing protein SAOUHSC_02979 OS=Staphylococcus aureus (strain NCTC 8325)	69.2	5.9	317.7	5	11.5
Y2979_STAA8	N-acetylmuramoyl-L-alanine amidase domain-containing protein SAOUHSC_02979 OS=Staphylococcus aureus (strain NCTC 8325)	69.2	5.9	615.9	8	21.3
Y2979_STAA8	N-acetylmuramoyl-L-alanine amidase domain-containing protein SAOUHSC_02979 OS=Staphylococcus aureus (strain NCTC 8325)	69.2	5.9	499.2	8	21.3
Y2979_STAA8	N-acetylmuramoyl-L-alanine amidase domain-containing protein SAOUHSC_02979 OS=Staphylococcus aureus (strain NCTC 8325)	69.2	5.9	750.9	12	29.4
Y2979_STAA8	N-acetylmuramoyl-L-alanine amidase domain-containing protein SAOUHSC_02979 OS=Staphylococcus aureus (strain NCTC 8325)	69.2	5.9	1833.4	28	54.8
ph1CH3
CLFA_STAA8	Clumping factor A OS=Staphylococcus aureus (strain NCTC 8325) GN=clfA PE=1 SV=1	96.4	3.5	222.7	4	4.5
CNA_STAAU	Collagen adhesin OS=Staphylococcus aureus GN=cna PE=1 SV=1	133	5.8	178.4	3	4
ENO_STAAB	Enolase OS=Staphylococcus aureus (strain bovine RF122 / ET3-1) GN=eno PE=3 SV=1	47.1	4.4	597.3	9	28.8
FABZ_STAAB	3-hydroxyacyl-[acyl-carrier-protein] dehydratase FabZ OS=Staphylococcus aureus (strain bovine RF122 / ET3-1) GN=fabZ PE=3 SV=1	16.1	5.7	161.5	3	26
gi|87162294	phosphoribosylaminoimidazole carboxylase, catalytic subunit [Staphylococcus aureus subsp. aureus USA300_FPR3757]	14.7	6.1	257.3	5	64
MOAB_STAAR	Molybdenum cofactor biosynthesis protein B OS=Staphylococcus aureus (strain MRSA252) GN=moaB PE=3 SV=1	18.5	5.5	109.4	3	22
PCKA_STAAC	Phosphoenolpyruvate carboxykinase [ATP] OS=Staphylococcus aureus (strain COL) GN=pckA PE=3 SV=1	59.3	5.7	488.6	10	27.5
PCKA_STAAS	Phosphoenolpyruvate carboxykinase [ATP] OS=Staphylococcus aureus (strain MSSA476) GN=pckA PE=3 SV=1	59.3	5.9	638.3	12	32.6
PLC_STAAE	1-phosphatidylinositol phosphodiesterase OS=Staphylococcus aureus (strain Newman) GN=plc PE=1 SV=2	35.2	6.9	277.0	7	14.4
SSBP_STAAC	Prophage-derived single-stranded DNA-binding protein OS=Staphylococcus aureus (strain COL) GN=ssb-p PE=3 SV=1	15.6	7.6	146.6	3	12.2
SSPA_STAAW	Glutamyl endopeptidase OS=Staphylococcus aureus (strain MW2) GN=sspA PE=3 SV=1	35.3	5.1	428.7	10	40.7
SSPA_STAAW	Glutamyl endopeptidase OS=Staphylococcus aureus (strain MW2) GN=sspA PE=3 SV=1	35.3	5.1	725.6	11	41.9
SSPP_STAAS	Staphopain A OS=Staphylococcus aureus (strain MSSA476) GN=sspP PE=3 SV=1	44.1	10	160.5	3	8.2
TRAP_STAAS	Signal transduction protein TRAP OS=Staphylococcus aureus (strain MSSA476) GN=traP PE=3 SV=1	19.6	6.3	173.5	3	10.2
CH5 ch24
ATL_STAAS	Bifunctional autolysin OS=Staphylococcus aureus (strain MSSA476)	136.8	0	216.3	4	5
BLAC_STAAU	Beta-lactamase OS=Staphylococcus aureus	31.3	10	168.4	3	14.2
CLPL_STAAB	ATP-dependent Clp protease ATP-binding subunit ClpL OS=Staphylococcus aureus (strain bovine RF122 / ET3-1)	78	4.8	1565.9	23	41.5
CLPL_STAAM	ATP-dependent Clp protease ATP-binding subunit ClpL OS=Staphylococcus aureus (strain Mu50 / ATCC 700699)	77.8	4.7	2208.5	31	56.3
CNA_STAAU	Collagen adhesin OS=Staphylococcus aureus	133	5.8	491.2	8	10.2
EFTU_STAAB	Elongation factor Tu OS=Staphylococcus aureus (strain bovine RF122 / ET3-1)	43.1	4.6	142.9	2	7.4
ETXD_STAAU	Enterotoxin type D OS=Staphylococcus aureus	29.7	9.2	322.5	4	18.2
ETXD_STAAU	Enterotoxin type D OS=Staphylococcus aureus	29.7	9.2	402.1	5	18.6
HLA_STAA8	Alpha-hemolysin OS=Staphylococcus aureus (strain NCTC 8325)	36	9.1	487	12	44.5
HLA_STAA8	Alpha-hemolysin OS=Staphylococcus aureus (strain NCTC 8325)	36	9.1	482.4	9	37.9
HLA_STAA8	Alpha-hemolysin OS=Staphylococcus aureus (strain NCTC 8325)	36	9.1	1929.3	22	54.9
HLA_STAAU	Alpha-hemolysin OS=Staphylococcus aureus	35.9	9.1	1459.9	18	48.3
HLA_STAAU	Alpha-hemolysin OS=Staphylococcus aureus	35.9	9.1	1282	16	48.3
KPRS_STAAC	Ribose-phosphate pyrophosphokinase OS=Staphylococcus aureus (strain COL)	35.3	6.2	274.4	6	31.2
LIP1_STAA8	Lipase 1 OS=Staphylococcus aureus (strain NCTC 8325)	76.6	7.3	1465	24	43.1
LIP1_STAA8	Lipase 1 OS=Staphylococcus aureus (strain NCTC 8325)	76.6	7.3	1625.6	25	43.1
LIP1_STAA8	Lipase 1 OS=Staphylococcus aureus (strain NCTC 8325)	76.6	7.3	1184.3	18	36.5
LIP1_STAA8	Lipase 1 OS=Staphylococcus aureus (strain NCTC 8325)	76.6	7.3	1325.9	20	38.5
LIP1_STAAM	Lipase 1 OS=Staphylococcus aureus (strain Mu50 / ATCC 700699)	76.5	6.6	1519.5	22	42.2
LIP1_STAAM	Lipase 1 OS=Staphylococcus aureus (strain Mu50 / ATCC 700699)	76.5	6.6	669.3	12	25.9
LIP2_STAAM	Lipase 2 OS=Staphylococcus aureus (strain Mu50 / ATCC 700699)	76.5	9.4	700.8	11	19.7
LIP2_STAAM	Lipase 2 OS=Staphylococcus aureus (strain Mu50 / ATCC 700699)	76.5	9.4	1268	18	26.5
LIP2_STAAM	Lipase 2 OS=Staphylococcus aureus (strain Mu50 / ATCC 700699)	76.5	9.4	535.9	9	19.5
LIP2_STAAM	Lipase 2 OS=Staphylococcus aureus (strain Mu50 / ATCC 700699)	76.5	9.4	750.6	11	20.1
PLC_STAAE	1-phosphatidylinositol phosphodiesterase OS=Staphylococcus aureus (strain Newman)	35.2	6.9	529.3	10	43.3
PLC_STAAE	1-phosphatidylinositol phosphodiesterase OS=Staphylococcus aureus (strain Newman)	35.2	6.9	638.4	10	32.7
SDRE_STAAM	Serine-aspartate repeat-containing protein E OS=Staphylococcus aureus (strain Mu50 / ATCC 700699)	124	4.1	627.8	10	13.1
Y2979_STAA8	N-acetylmuramoyl-L-alanine amidase domain-containing protein SAOUHSC_02979 OS=Staphylococcus aureus (strain NCTC 8325)	69.2	5.9	1633.2	21	39.9
Y2979_STAA8	N-acetylmuramoyl-L-alanine amidase domain-containing protein SAOUHSC_02979 OS=Staphylococcus aureus (strain NCTC 8325)	69.2	5.9	1630.8	21	42.6
Y2979_STAA8	N-acetylmuramoyl-L-alanine amidase domain-containing protein SAOUHSC_02979 OS=Staphylococcus aureus (strain NCTC 8325)	69.2	5.9	755.3	10	22.9
ch24 CH5
ACKA_STAAM	Acetate kinase OS=Staphylococcus aureus (strain Mu50 / ATCC 700699) GN=ackA PE=1 SV=1	44	5.7	567.1	10	35.8
ADH_STAAB	Alcohol dehydrogenase OS=Staphylococcus aureus (strain bovine RF122 / ET3-1) GN=adh PE=3 SV=1	36	5.2	1294.5	18	64
AHPC_STAAB	Alkyl hydroperoxide reductase subunit C OS=Staphylococcus aureus (strain bovine RF122 / ET3-1) GN=ahpC PE=3 SV=1	21	4.7	551.3	6	34.4
AHPC_STAAB	Alkyl hydroperoxide reductase subunit C OS=Staphylococcus aureus (strain bovine RF122 / ET3-1) GN=ahpC PE=3 SV=1	21	4.7	291.0	5	32.8
AHPC_STAAB	Alkyl hydroperoxide reductase subunit C OS=Staphylococcus aureus (strain bovine RF122 / ET3-1) GN=ahpC PE=3 SV=1	21	4.7	1340.9	17	67.2
ALF1_STAAS	Fructose-bisphosphate aldolase class 1 OS=Staphylococcus aureus (strain MSSA476) GN=fda PE=3 SV=3	32.9	4.8	548.5	11	41.9
ALF2_STAAC	Fructose-bisphosphate aldolase OS=Staphylococcus aureus (strain COL) GN=fba PE=3 SV=1	30.8	4.9	1376.3	21	70.6
ATL_STAAW	Bifunctional autolysin OS=Staphylococcus aureus (strain MW2) GN=atl PE=3 SV=1	137.3	-1.7	999.8	19	13.1
CNA_STAAU	Collagen adhesin OS=Staphylococcus aureus GN=cna PE=1 SV=1	133	5.8	1077.0	19	21.2
CNA_STAAU	Collagen adhesin OS=Staphylococcus aureus GN=cna PE=1 SV=1	133	5.8	1957.5	27	23.2
CNA_STAAU	Collagen adhesin OS=Staphylococcus aureus GN=cna PE=1 SV=1	133	5.8	1041.9	19	20.5
CNA_STAAU	Collagen adhesin OS=Staphylococcus aureus GN=cna PE=1 SV=1	133	5.8	965.5	17	17.6
CYSK_STAAC	Cysteine synthase OS=Staphylococcus aureus (strain COL) GN=cysK PE=3 SV=1	33	5.2	1554.0	22	72.9
CYSK_STAAC	Cysteine synthase OS=Staphylococcus aureus (strain COL) GN=cysK PE=3 SV=1	33	5.2	1095.8	16	65.8
DHA2_STAA3	Alanine dehydrogenase 2 OS=Staphylococcus aureus (strain USA300) GN=ald2 PE=3 SV=1	40.1	5.5	431.6	8	27.7
DHA2_STAA3	Alanine dehydrogenase 2 OS=Staphylococcus aureus (strain USA300) GN=ald2 PE=3 SV=1	40.1	5.5	335.5	7	26.3
DHA2_STAAR	Alanine dehydrogenase 2 OS=Staphylococcus aureus (strain MRSA252) GN=ald2 PE=3 SV=1	40.1	5.6	502.3	8	31.5
EFTS_STAAM	Elongation factor Ts OS=Staphylococcus aureus (strain Mu50 / ATCC 700699) GN=tsf PE=1 SV=1	32.5	5	1670.9	23	64.2
ENO_STAAU	Enolase OS=Staphylococcus aureus GN=eno PE=1 SV=1	47.1	4.4	291.8	6	22.8
ETXH_STAAU	Enterotoxin type H OS=Staphylococcus aureus GN=entH PE=1 SV=1	27.8	5.5	1251.7	17	66.4
FABZ_STAAB	3-hydroxyacyl-[acyl-carrier-protein] dehydratase FabZ OS=Staphylococcus aureus (strain bovine RF122 / ET3-1) GN=fabZ PE=3 SV=1	16.1	5.7	160.2	3	24.7
G6PI_STAA1	Glucose-6-phosphate isomerase OS=Staphylococcus aureus (strain Mu3 / ATCC 700698) GN=pgi PE=3 SV=1	49.8	4.7	2308.0	30	70.4
HCHA_STAAS	Molecular chaperone Hsp31 and glyoxalase 3 OS=Staphylococcus aureus (strain MSSA476) GN=hchA PE=3 SV=1	32.2	4.8	723.5	11	39
HPS_STAAR	3-hexulose-6-phosphate synthase OS=Staphylococcus aureus (strain MRSA252) GN=SAR0574 PE=3 SV=1	22.4	4.4	1169.7	14	78.1
IMDH_STAAB	Inosine-5'-monophosphate dehydrogenase OS=Staphylococcus aureus (strain bovine RF122 / ET3-1) GN=guaB PE=3 SV=1	52.8	5.5	1702.9	26	65.6
ISAA_STAAC	Probable transglycosylase IsaA OS=Staphylococcus aureus (strain COL) GN=isaA PE=1 SV=1	24.2	6.1	489.9	5	13.3
K6PF_STAA2	6-phosphofructokinase OS=Staphylococcus aureus (strain JH1) GN=pfkA PE=3 SV=1	34.8	5.6	427.0	8	32.6
K6PF_STAAR	6-phosphofructokinase OS=Staphylococcus aureus (strain MRSA252) GN=pfkA PE=3 SV=1	34.8	5.6	285.4	5	20.2
LDH1_STAAR	L-lactate dehydrogenase 1 OS=Staphylococcus aureus (strain MRSA252) GN=ldh1 PE=3 SV=1	34.5	4.8	994.8	14	49.2
LIP1_STAAM	Lipase 1 OS=Staphylococcus aureus (strain Mu50 / ATCC 700699) GN=lip1 PE=3 SV=2	76.5	6.6	643.5	14	29.1
ODPB_STAAM	Pyruvate dehydrogenase E1 component subunit beta OS=Staphylococcus aureus (strain Mu50 / ATCC 700699) GN=pdhB PE=1 SV=1	35.2	4.5	636.8	11	52
ODPB_STAAM	Pyruvate dehydrogenase E1 component subunit beta OS=Staphylococcus aureus (strain Mu50 / ATCC 700699) GN=pdhB PE=1 SV=1	35.2	4.5	1517.2	21	65.5
PCKA_STAAS	Phosphoenolpyruvate carboxykinase [ATP] OS=Staphylococcus aureus (strain MSSA476) GN=pckA PE=3 SV=1	59.3	5.9	964.9	14	33.6
PCKA_STAAS	Phosphoenolpyruvate carboxykinase [ATP] OS=Staphylococcus aureus (strain MSSA476) GN=pckA PE=3 SV=1	59.3	5.9	1300.7	25	50.6
PLC_STAAE	1-phosphatidylinositol phosphodiesterase OS=Staphylococcus aureus (strain Newman) GN=plc PE=1 SV=2	35.2	6.9	695.5	12	37.2
PLS_STAAM	Putative surface protein SAV2496/SAV2497 OS=Staphylococcus aureus (strain Mu50 / ATCC 700699) GN=SAV2496/SAV2497 PE=4 SV=2	122.1	5.9	855.2	18	16
SODM1_STAA3	Superoxide dismutase [Mn/Fe] 1 OS=Staphylococcus aureus (strain USA300) GN=sodA PE=3 SV=1	22.7	5	731.4	11	53.3
SSPA_STAAC	Glutamyl endopeptidase OS=Staphylococcus aureus (strain COL) GN=sspA PE=3 SV=1	36.3	4.9	1416.9	17	58.6
SSPA_STAAS	Glutamyl endopeptidase OS=Staphylococcus aureus (strain MSSA476) GN=sspA PE=3 SV=1	35.9	5	526.1	9	33.9
SSPA_STAAW	Glutamyl endopeptidase OS=Staphylococcus aureus (strain MW2) GN=sspA PE=3 SV=1	35.3	5.1	1271.7	14	56.6
SSPB_STAAS	Staphopain B OS=Staphylococcus aureus (strain MSSA476) GN=sspB PE=3 SV=1	44.6	5.6	1721.9	24	54.2
SSPB_STAAS	Staphopain B OS=Staphylococcus aureus (strain MSSA476) GN=sspB PE=3 SV=1	44.6	5.6	1948.8	23	54.2
SSPB_STAAS	Staphopain B OS=Staphylococcus aureus (strain MSSA476) GN=sspB PE=3 SV=1	44.6	5.6	2286.4	28	58
SYFA_STAAC	Phenylalanine--tRNA ligase alpha subunit OS=Staphylococcus aureus (strain COL) GN=pheS PE=3 SV=1	40.1	5.4	285.5	4	18.2
SYFA_STAAC	Phenylalanine--tRNA ligase alpha subunit OS=Staphylococcus aureus (strain COL) GN=pheS PE=3 SV=1	40.1	5.4	248.8	4	16.8
Y1692_STAAN	Uncharacterized protein SA1692 OS=Staphylococcus aureus (strain N315) GN=SA1692 PE=3 SV=1	18.6	4.4	291.2	6	74.9
Y829_STAAN	Uncharacterized protein SA0829 OS=Staphylococcus aureus (strain N315) GN=SA0829 PE=1 SV=1	33.1	4.7	815.0	14	67
Y873_STAAN	UPF0477 protein SA0873 OS=Staphylococcus aureus (strain N315) GN=SA0873 PE=1 SV=1	19.3	4.7	417.2	8	47.3
Y997_STAA8	Uncharacterized protein SAOUHSC_00997 OS=Staphylococcus aureus (strain NCTC 8325) GN=SAOUHSC_00997 PE=3 SV=2	45.7	6	156.6	4	13.1
Y997_STAA8	Uncharacterized protein SAOUHSC_00997 OS=Staphylococcus aureus (strain NCTC 8325) GN=SAOUHSC_00997 PE=3 SV=2	45.7	6	471.1	7	17.3
CH5 pa3
ALF2_STAAC	Fructose-bisphosphate aldolase OS=Staphylococcus aureus (strain COL)	30.8	4.9	1925.4	33	87.1
BUTA_STAAC	Diacetyl reductase [(S)-acetoin forming] OS=Staphylococcus aureus (strain COL)	27.2	4.9	979.4	10	58.9
CATA_STAAB	Catalase OS=Staphylococcus aureus (strain bovine RF122 / ET3-1)	58.3	5.2	2985.3	38	66.5
CLPL_STAAM	ATP-dependent Clp protease ATP-binding subunit ClpL OS=Staphylococcus aureus (strain Mu50 / ATCC 700699)	77.8	4.7	3801.5	47	74
CLPL_STAAM	ATP-dependent Clp protease ATP-binding subunit ClpL OS=Staphylococcus aureus (strain Mu50 / ATCC 700699)	77.8	4.7	2061.5	29	55.9
DNAK_STAAU	Chaperone protein DnaK OS=Staphylococcus aureus	66.3	4.5	1111.8	18	36.4
EFG_STAAB	Elongation factor G OS=Staphylococcus aureus (strain bovine RF122 / ET3-1)	76.6	4.6	1555.4	23	44.3
ETXD_STAAU	Enterotoxin type D OS=Staphylococcus aureus	29.7	9.2	609.6	13	50.4
ETXD_STAAU	Enterotoxin type D OS=Staphylococcus aureus	29.7	9.2	1621.3	24	70.9
FTHS_STAAR	Formate--tetrahydrofolate ligase OS=Staphylococcus aureus (strain MRSA252)	59.8	5.6	2508.2	35	68.3
HLA_STAA8	Alpha-hemolysin OS=Staphylococcus aureus (strain NCTC 8325)	36	9.1	2275.6	28	70.5
HLA_STAAU	Alpha-hemolysin OS=Staphylococcus aureus	35.9	9.1	1557.9	20	56.4
HLA_STAAU	Alpha-hemolysin OS=Staphylococcus aureus	35.9	9.1	1254.8	21	60.2
HLA_STAAU	Alpha-hemolysin OS=Staphylococcus aureus	35.9	9.1	2477.3	29	70.5
HLA_STAAU	Alpha-hemolysin OS=Staphylococcus aureus	35.9	9.1	2774.3	35	79.6
HLA_STAAU	Alpha-hemolysin OS=Staphylococcus aureus	35.9	9.1	2302.8	28	70.5
HLA_STAAU	Alpha-hemolysin OS=Staphylococcus aureus	35.9	9.1	378.8	8	35.1
HUTU_STAAC	Urocanate hydratase OS=Staphylococcus aureus (strain COL)	60.6	5.1	1621.2	25	45.9
KPRS_STAAC	Ribose-phosphate pyrophosphokinase OS=Staphylococcus aureus (strain COL)	35.3	6.2	995.3	14	54.8
KPYK_STAAC	Pyruvate kinase OS=Staphylococcus aureus (strain COL)	63.1	5.1	1736.4	25	60.7
KPYK_STAAC	Pyruvate kinase OS=Staphylococcus aureus (strain COL)	63.1	5.1	1602.8	23	50.8
LIP1_STAA8	Lipase 1 OS=Staphylococcus aureus (strain NCTC 8325)	76.6	7.3	1503.9	23	37.8
LIP1_STAAM	Lipase 1 OS=Staphylococcus aureus (strain Mu50 / ATCC 700699)	76.5	6.6	1434.2	22	36.6
LIP1_STAAM	Lipase 1 OS=Staphylococcus aureus (strain Mu50 / ATCC 700699)	76.5	6.6	1038.3	16	27.9
LIP1_STAAM	Lipase 1 OS=Staphylococcus aureus (strain Mu50 / ATCC 700699)	76.5	6.6	1836.4	30	50.9
LIP1_STAAM	Lipase 1 OS=Staphylococcus aureus (strain Mu50 / ATCC 700699)	76.5	6.6	2342.7	36	58.2
LIP1_STAAM	Lipase 1 OS=Staphylococcus aureus (strain Mu50 / ATCC 700699)	76.5	6.6	1917.4	33	57.6
LIP1_STAAM	Lipase 1 OS=Staphylococcus aureus (strain Mu50 / ATCC 700699)	76.5	6.6	2257.9	37	60.3
LIP1_STAAM	Lipase 1 OS=Staphylococcus aureus (strain Mu50 / ATCC 700699)	76.5	6.6	282.3	8	13.8
LIP1_STAAM	Lipase 1 OS=Staphylococcus aureus (strain Mu50 / ATCC 700699)	76.5	6.6	1115.4	18	25.1
LIP1_STAAM	Lipase 1 OS=Staphylococcus aureus (strain Mu50 / ATCC 700699)	76.5	6.6	1585.4	27	45.9
LIP1_STAAM	Lipase 1 OS=Staphylococcus aureus (strain Mu50 / ATCC 700699)	76.5	6.6	1374	20	31.5
LIP1_STAAM	Lipase 1 OS=Staphylococcus aureus (strain Mu50 / ATCC 700699)	76.5	6.6	959.2	16	24.9
LIP2_STAAM	Lipase 2 OS=Staphylococcus aureus (strain Mu50 / ATCC 700699)	76.5	9.4	2143.4	31	45
LIP2_STAAM	Lipase 2 OS=Staphylococcus aureus (strain Mu50 / ATCC 700699)	76.5	9.4	2974.2	42	61.5
LIP2_STAAM	Lipase 2 OS=Staphylococcus aureus (strain Mu50 / ATCC 700699)	76.5	9.4	3175.5	45	56.7
LIP2_STAAM	Lipase 2 OS=Staphylococcus aureus (strain Mu50 / ATCC 700699)	76.5	9.4	1890.3	32	49.8
LIP2_STAAM	Lipase 2 OS=Staphylococcus aureus (strain Mu50 / ATCC 700699)	76.5	9.4	1578.1	27	37.3
LIP2_STAAM	Lipase 2 OS=Staphylococcus aureus (strain Mu50 / ATCC 700699)	76.5	9.4	485.9	13	20.7
LIP2_STAAM	Lipase 2 OS=Staphylococcus aureus (strain Mu50 / ATCC 700699)	76.5	9.4	1721.2	29	39.2
LIP2_STAAM	Lipase 2 OS=Staphylococcus aureus (strain Mu50 / ATCC 700699)	76.5	9.4	950.8	17	17.2
LIP2_STAAM	Lipase 2 OS=Staphylococcus aureus (strain Mu50 / ATCC 700699)	76.5	9.4	1905.1	29	52.4
LIP2_STAAM	Lipase 2 OS=Staphylococcus aureus (strain Mu50 / ATCC 700699)	76.5	9.4	1575.1	26	37.9
LIP2_STAAM	Lipase 2 OS=Staphylococcus aureus (strain Mu50 / ATCC 700699)	76.5	9.4	1589.5	27	43
LIP2_STAAM	Lipase 2 OS=Staphylococcus aureus (strain Mu50 / ATCC 700699)	76.5	9.4	2025.5	31	52.8
LIP2_STAAM	Lipase 2 OS=Staphylococcus aureus (strain Mu50 / ATCC 700699)	76.5	9.4	2290.6	33	51.4
LIP2_STAAR	Lipase 2 OS=Staphylococcus aureus (strain MRSA252)	76.6	9.4	2368.7	35	53.7
PCKA_STAAC	Phosphoenolpyruvate carboxykinase [ATP] OS=Staphylococcus aureus (strain COL)	59.3	5.7	3136.2	46	76.8
PFLB_STAAB	Formate acetyltransferase OS=Staphylococcus aureus (strain bovine RF122 / ET3-1)	84.8	5.2	109.7	3	6.4
PFLB_STAAB	Formate acetyltransferase OS=Staphylococcus aureus (strain bovine RF122 / ET3-1)	84.8	5.2	1690	28	46.7
PNP_STAAS	Polyribonucleotide nucleotidyltransferase OS=Staphylococcus aureus (strain MSSA476)	77.3	4.7	1192.6	23	38.7
SDRE_STAAN	Serine-aspartate repeat-containing protein E OS=Staphylococcus aureus (strain N315)	124	4.1	3879.3	43	44.3
SDRE_STAAN	Serine-aspartate repeat-containing protein E OS=Staphylococcus aureus (strain N315)	124	4.1	3365.7	39	44.3
SDRE_STAAN	Serine-aspartate repeat-containing protein E OS=Staphylococcus aureus (strain N315)	124	4.1	1057	21	28.8
SSPB_STAAC	Staphopain B OS=Staphylococcus aureus (strain COL)	44.5	5.6	1039.2	16	48.3
SYE_STAAM	Glutamate--tRNA ligase OS=Staphylococcus aureus (strain Mu50 / ATCC 700699)	56.3	5.1	1541.1	24	49.4
SYT_STAAM	Threonine--tRNA ligase OS=Staphylococcus aureus (strain Mu50 / ATCC 700699)	74.3	5.1	1371.4	24	38.1
TRXB_STAAC	Thioredoxin reductase OS=Staphylococcus aureus (strain COL)	33.6	5.1	1026.5	17	57.6
Y1532_STAAN	Putative universal stress protein SA1532 OS=Staphylococcus aureus (strain N315)	18.5	5.5	821.4	9	60.8
Y2979_STAA8	N-acetylmuramoyl-L-alanine amidase domain-containing protein SAOUHSC_02979 OS=Staphylococcus aureus (strain NCTC 8325)	69.2	5.9	801.7	13	30.2
Y2979_STAA8	N-acetylmuramoyl-L-alanine amidase domain-containing protein SAOUHSC_02979 OS=Staphylococcus aureus (strain NCTC 8325)	69.2	5.9	2729.6	32	61.4
Y2979_STAA8	N-acetylmuramoyl-L-alanine amidase domain-containing protein SAOUHSC_02979 OS=Staphylococcus aureus (strain NCTC 8325)	69.2	5.9	3481.5	41	70.8
Y2979_STAA8	N-acetylmuramoyl-L-alanine amidase domain-containing protein SAOUHSC_02979 OS=Staphylococcus aureus (strain NCTC 8325)	69.2	5.9	2975	37	68.2
Y593_STAAR	UPF0447 protein SAR0593 OS=Staphylococcus aureus (strain MRSA252)	29.4	5.1	547.7	8	40.4
pa3 CH5
ADH_STAAB	Alcohol dehydrogenase OS=Staphylococcus aureus (strain bovine RF122 / ET3-1) GN=adh PE=3 SV=1	36	5.2	1710.5	20	69.6
AHPC_STAAB	Alkyl hydroperoxide reductase subunit C OS=Staphylococcus aureus (strain bovine RF122 / ET3-1) GN=ahpC PE=3 SV=1	21	4.7	1315.7	18	72.5
ATL_STAAC	Bifunctional autolysin OS=Staphylococcus aureus (strain COL) GN=atl PE=3 SV=1	137.3	-1.4	1355.1	26	22.5
CATA_STAAB	Catalase OS=Staphylococcus aureus (strain bovine RF122 / ET3-1) GN=katA PE=3 SV=2	58.3	5.2	1530.5	25	61.2
DEOC2_STAAC	Deoxyribose-phosphate aldolase 2 OS=Staphylococcus aureus (strain COL) GN=deoC2 PE=3 SV=1	23.3	4.6	160.4	4	29.1
FTHS_STAA8	Formate--tetrahydrofolate ligase OS=Staphylococcus aureus (strain NCTC 8325) GN=fhs PE=3 SV=1	59.8	5.6	1341.1	20	49
FTHS_STAA8	Formate--tetrahydrofolate ligase OS=Staphylococcus aureus (strain NCTC 8325) GN=fhs PE=3 SV=1	59.8	5.6	2178.0	31	60.7
FTHS_STAA8	Formate--tetrahydrofolate ligase OS=Staphylococcus aureus (strain NCTC 8325) GN=fhs PE=3 SV=1	59.8	5.6	1949.4	30	55
G3P1_STAAC	Glyceraldehyde-3-phosphate dehydrogenase 1 OS=Staphylococcus aureus (strain COL) GN=gapA1 PE=3 SV=1	36.3	4.7	114.0	2	8
GPMA_STAAB	2,3-bisphosphoglycerate-dependent phosphoglycerate mutase OS=Staphylococcus aureus (strain bovine RF122 / ET3-1) GN=gpmA PE=3 SV=1	26.7	5.1	1065.8	18	88.2
LIP1_STAAM	Lipase 1 OS=Staphylococcus aureus (strain Mu50 / ATCC 700699) GN=lip1 PE=3 SV=2	76.5	6.6	537.8	13	20.1
LIP1_STAAM	Lipase 1 OS=Staphylococcus aureus (strain Mu50 / ATCC 700699) GN=lip1 PE=3 SV=2	76.5	6.6	543.2	11	12.5
LIP1_STAAM	Lipase 1 OS=Staphylococcus aureus (strain Mu50 / ATCC 700699) GN=lip1 PE=3 SV=2	76.5	6.6	1315.1	24	34.1
LIP1_STAAM	Lipase 1 OS=Staphylococcus aureus (strain Mu50 / ATCC 700699) GN=lip1 PE=3 SV=2	76.5	6.6	1637.6	28	39
LIP1_STAAM	Lipase 1 OS=Staphylococcus aureus (strain Mu50 / ATCC 700699) GN=lip1 PE=3 SV=2	76.5	6.6	1405.9	24	40.7
LIP1_STAAM	Lipase 1 OS=Staphylococcus aureus (strain Mu50 / ATCC 700699) GN=lip1 PE=3 SV=2	76.5	6.6	275.7	8	15.9
OAT2_STAAC	Ornithine aminotransferase 2 OS=Staphylococcus aureus (strain COL) GN=rocD2 PE=3 SV=1	43.4	5.1	1267.4	19	52.5
PCKA_STAAC	Phosphoenolpyruvate carboxykinase [ATP] OS=Staphylococcus aureus (strain COL) GN=pckA PE=3 SV=1	59.3	5.7	1367.6	24	55.3
PGK_STAAB	Phosphoglycerate kinase OS=Staphylococcus aureus (strain bovine RF122 / ET3-1) GN=pgk PE=3 SV=1	42.6	5	1384.5	21	56.3
PLC_STAA8	1-phosphatidylinositol phosphodiesterase OS=Staphylococcus aureus (strain NCTC 8325) GN=plc PE=1 SV=1	37.1	8.8	575.8	11	48.2
PLC_STAAE	1-phosphatidylinositol phosphodiesterase OS=Staphylococcus aureus (strain Newman) GN=plc PE=1 SV=2	35.2	6.9	217.6	7	30.8
PLC_STAAE	1-phosphatidylinositol phosphodiesterase OS=Staphylococcus aureus (strain Newman) GN=plc PE=1 SV=2	35.2	6.9	237.3	6	30.4
PLC_STAAE	1-phosphatidylinositol phosphodiesterase OS=Staphylococcus aureus (strain Newman) GN=plc PE=1 SV=2	35.2	6.9	450.5	10	41.3
PTAS_STAAC	Phosphate acetyltransferase OS=Staphylococcus aureus (strain COL) GN=pta PE=3 SV=1	34.9	4.6	824.0	15	60.7
RL14_STAHJ	50S ribosomal protein L14 OS=Staphylococcus haemolyticus (strain JCSC1435) GN=rplN PE=3 SV=1	13.1	10.7	105.5	2	11.5
RS8_LISIN	30S ribosomal protein S8 OS=Listeria innocua serovar 6a (strain CLIP 11262) GN=rpsH PE=3 SV=1	14.6	9.9	305.7	4	17.4
RS8_LISIN	30S ribosomal protein S8 OS=Listeria innocua serovar 6a (strain CLIP 11262) GN=rpsH PE=3 SV=1	14.6	9.9	271.2	4	17.4
SSPA_STAAU	Glutamyl endopeptidase OS=Staphylococcus aureus GN=sspA PE=1 SV=1	36.3	4.9	855.1	21	62.8
SSPA_STAAW	Glutamyl endopeptidase OS=Staphylococcus aureus (strain MW2) GN=sspA PE=3 SV=1	35.3	5.1	144.8	3	9.8
SSPB_STAAC	Staphopain B OS=Staphylococcus aureus (strain COL) GN=sspB PE=3 SV=1	44.5	5.6	1612.8	22	56
SSPB_STAAC	Staphopain B OS=Staphylococcus aureus (strain COL) GN=sspB PE=3 SV=1	44.5	5.6	2207.4	26	66.4
SSPB_STAAC	Staphopain B OS=Staphylococcus aureus (strain COL) GN=sspB PE=3 SV=1	44.5	5.6	2178.9	27	59.5
SSPB_STAAC	Staphopain B OS=Staphylococcus aureus (strain COL) GN=sspB PE=3 SV=1	44.5	5.6	1128.9	20	56.7
CH5 ph1
CODY_STAAB	GTP-sensing transcriptional pleiotropic repressor CodY OS=Staphylococcus aureus (strain bovine RF122 / ET3-1)	28.6	5.6	218.1	3	14.8
ETXD_STAAU	Enterotoxin type D OS=Staphylococcus aureus	29.7	9.2	397.4	6	27.5
ETXD_STAAU	Enterotoxin type D OS=Staphylococcus aureus	29.7	9.2	593.2	8	28.3
HLA_STAAU	Alpha-hemolysin OS=Staphylococcus aureus	35.9	9.1	880.3	14	41.4
HLA_STAAU	Alpha-hemolysin OS=Staphylococcus aureus	35.9	9.1	1685.2	19	49.5
HLA_STAAU	Alpha-hemolysin OS=Staphylococcus aureus	35.9	9.1	1793.7	18	49.5
HLA_STAAU	Alpha-hemolysin OS=Staphylococcus aureus	35.9	9.1	534.1	9	36.4
HLA_STAAU	Alpha-hemolysin OS=Staphylococcus aureus	35.9	9.1	1656.6	18	49.5
HLA_STAAU	Alpha-hemolysin OS=Staphylococcus aureus	35.9	9.1	1517.2	18	52.7
LIP1_STAA8	Lipase 1 OS=Staphylococcus aureus (strain NCTC 8325)	76.6	7.3	1470.7	23	39.7
LIP1_STAA8	Lipase 1 OS=Staphylococcus aureus (strain NCTC 8325)	76.6	7.3	1192.4	17	36
LIP1_STAA8	Lipase 1 OS=Staphylococcus aureus (strain NCTC 8325)	76.6	7.3	1318	19	34.9
LIP1_STAA8	Lipase 1 OS=Staphylococcus aureus (strain NCTC 8325)	76.6	7.3	1001.8	15	30.1
LIP1_STAAM	Lipase 1 OS=Staphylococcus aureus (strain Mu50 / ATCC 700699)	76.5	6.6	1652.5	24	43.4
LIP1_STAAM	Lipase 1 OS=Staphylococcus aureus (strain Mu50 / ATCC 700699)	76.5	6.6	574.9	11	24.1
LIP1_STAAM	Lipase 1 OS=Staphylococcus aureus (strain Mu50 / ATCC 700699)	76.5	6.6	731.7	12	25.1
LIP1_STAAM	Lipase 1 OS=Staphylococcus aureus (strain Mu50 / ATCC 700699)	76.5	6.6	1076	17	34.9
LIP1_STAAM	Lipase 1 OS=Staphylococcus aureus (strain Mu50 / ATCC 700699)	76.5	6.6	764.4	13	27.9
LIP1_STAAM	Lipase 1 OS=Staphylococcus aureus (strain Mu50 / ATCC 700699)	76.5	6.6	572	10	21.9
LIP1_STAAM	Lipase 1 OS=Staphylococcus aureus (strain Mu50 / ATCC 700699)	76.5	6.6	686.5	12	30.1
LIP1_STAAR	Lipase 1 OS=Staphylococcus aureus (strain MRSA252)	76.6	8.4	1408.5	26	45
LIP2_STAAM	Lipase 2 OS=Staphylococcus aureus (strain Mu50 / ATCC 700699)	76.5	9.4	726.4	12	25.6
LIP2_STAAM	Lipase 2 OS=Staphylococcus aureus (strain Mu50 / ATCC 700699)	76.5	9.4	934.7	15	23.2
LIP2_STAAM	Lipase 2 OS=Staphylococcus aureus (strain Mu50 / ATCC 700699)	76.5	9.4	914.8	15	21.7
LIP2_STAAM	Lipase 2 OS=Staphylococcus aureus (strain Mu50 / ATCC 700699)	76.5	9.4	1097.5	18	30.8
LIP2_STAAM	Lipase 2 OS=Staphylococcus aureus (strain Mu50 / ATCC 700699)	76.5	9.4	905.8	15	38.1
LIP2_STAAM	Lipase 2 OS=Staphylococcus aureus (strain Mu50 / ATCC 700699)	76.5	9.4	1218.9	18	23.3
LIP2_STAAM	Lipase 2 OS=Staphylococcus aureus (strain Mu50 / ATCC 700699)	76.5	9.4	1089.1	17	25.5
LIP2_STAAM	Lipase 2 OS=Staphylococcus aureus (strain Mu50 / ATCC 700699)	76.5	9.4	916.7	14	21.3
LIP2_STAAM	Lipase 2 OS=Staphylococcus aureus (strain Mu50 / ATCC 700699)	76.5	9.4	442.4	8	16.2
LIP2_STAAS	Lipase 2 OS=Staphylococcus aureus (strain MSSA476)	76.5	9.4	527.7	7	17.1
MQO2_STAAW	Probable malate:quinone oxidoreductase 2 OS=Staphylococcus aureus (strain MW2)	55.9	6.2	530.6	8	24.7
PLC_STAA8	1-phosphatidylinositol phosphodiesterase OS=Staphylococcus aureus (strain NCTC 8325)	37.1	8.8	478.5	10	31.1
PLC_STAAE	1-phosphatidylinositol phosphodiesterase OS=Staphylococcus aureus (strain Newman)	35.2	6.9	126.5	3	19.6
PLC_STAAE	1-phosphatidylinositol phosphodiesterase OS=Staphylococcus aureus (strain Newman)	35.2	6.9	222.9	4	19.6
TKT_STAAR	Transketolase OS=Staphylococcus aureus (strain MRSA252)	72.3	4.8	1239.7	19	37.8
Y2979_STAA8	N-acetylmuramoyl-L-alanine amidase domain-containing protein SAOUHSC_02979 OS=Staphylococcus aureus (strain NCTC 8325)	69.2	5.9	767	12	31.2
Y2979_STAA8	N-acetylmuramoyl-L-alanine amidase domain-containing protein SAOUHSC_02979 OS=Staphylococcus aureus (strain NCTC 8325)	69.2	5.9	553.7	12	31.2
Y2979_STAA8	N-acetylmuramoyl-L-alanine amidase domain-containing protein SAOUHSC_02979 OS=Staphylococcus aureus (strain NCTC 8325)	69.2	5.9	1107.1	17	42.6
Y2979_STAA8	N-acetylmuramoyl-L-alanine amidase domain-containing protein SAOUHSC_02979 OS=Staphylococcus aureus (strain NCTC 8325)	69.2	5.9	698	10	26.2
Y2979_STAA8	N-acetylmuramoyl-L-alanine amidase domain-containing protein SAOUHSC_02979 OS=Staphylococcus aureus (strain NCTC 8325)	69.2	5.9	640.5	11	29.7
Y2979_STAA8	N-acetylmuramoyl-L-alanine amidase domain-containing protein SAOUHSC_02979 OS=Staphylococcus aureus (strain NCTC 8325)	69.2	5.9	1016.1	14	35.4
ph1 CH5
ADH_STAAB	Alcohol dehydrogenase OS=Staphylococcus aureus (strain bovine RF122 / ET3-1) GN=adh PE=3 SV=1	36	5.2	1891.0	25	65.2
CATA_STAAU	Catalase OS=Staphylococcus aureus GN=katA PE=3 SV=1	58.3	5.2	711.9	13	29.3
ENO_STAAB	Enolase OS=Staphylococcus aureus (strain bovine RF122 / ET3-1) GN=eno PE=3 SV=1	47.1	4.4	830.5	10	30.9
ENO_STAAB	Enolase OS=Staphylococcus aureus (strain bovine RF122 / ET3-1) GN=eno PE=3 SV=1	47.1	4.4	1001.3	13	34.6
ENO_STAAU	Enolase OS=Staphylococcus aureus GN=eno PE=1 SV=1	47.1	4.4	616.5	7	19.1
FTHS_STAA8	Formate--tetrahydrofolate ligase OS=Staphylococcus aureus (strain NCTC 8325) GN=fhs PE=3 SV=1	59.8	5.6	550.6	9	20
FTHS_STAA8	Formate--tetrahydrofolate ligase OS=Staphylococcus aureus (strain NCTC 8325) GN=fhs PE=3 SV=1	59.8	5.6	1187.1	18	42.2
LIP1_STAAM	Lipase 1 OS=Staphylococcus aureus (strain Mu50 / ATCC 700699) GN=lip1 PE=3 SV=2	76.5	6.6	371.2	10	22.8
PCKA_STAAS	Phosphoenolpyruvate carboxykinase [ATP] OS=Staphylococcus aureus (strain MSSA476) GN=pckA PE=3 SV=1	59.3	5.9	674.0	13	35.5
PCKA_STAAS	Phosphoenolpyruvate carboxykinase [ATP] OS=Staphylococcus aureus (strain MSSA476) GN=pckA PE=3 SV=1	59.3	5.9	1053.7	17	42.1
PLC_STAAE	1-phosphatidylinositol phosphodiesterase OS=Staphylococcus aureus (strain Newman) GN=plc PE=1 SV=2	35.2	6.9	428.2	12	45.8
PTHP_STAAC	Phosphocarrier protein HPr OS=Staphylococcus aureus (strain COL) GN=ptsH PE=3 SV=1	9.5	4.3	456.2	6	58
PTHP_STACA	Phosphocarrier protein HPr OS=Staphylococcus carnosus GN=ptsH PE=1 SV=2	9.5	4.1	394.0	7	28.4
SSPA_STAAC	Glutamyl endopeptidase OS=Staphylococcus aureus (strain COL) GN=sspA PE=3 SV=1	36.3	4.9	862.1	9	39.3
SSPA_STAAS	Glutamyl endopeptidase OS=Staphylococcus aureus (strain MSSA476) GN=sspA PE=3 SV=1	35.9	5	1200.6	14	54.1
SSPA_STAAU	Glutamyl endopeptidase OS=Staphylococcus aureus GN=sspA PE=1 SV=1	36.3	4.9	1410.5	13	53.6
SSPA_STAAW	Glutamyl endopeptidase OS=Staphylococcus aureus (strain MW2) GN=sspA PE=3 SV=1	35.3	5.1	1134.5	12	52.9
SSPA_STAAW	Glutamyl endopeptidase OS=Staphylococcus aureus (strain MW2) GN=sspA PE=3 SV=1	35.3	5.1	741.9	8	27.5
SSPA_STAAW	Glutamyl endopeptidase OS=Staphylococcus aureus (strain MW2) GN=sspA PE=3 SV=1	35.3	5.1	514.5	5	25.4
SSPA_STAAW	Glutamyl endopeptidase OS=Staphylococcus aureus (strain MW2) GN=sspA PE=3 SV=1	35.3	5.1	513.9	7	25.4
CH9 ch22
FTHS_STAAM	Formate--tetrahydrofolate ligase OS=Staphylococcus aureus (strain Mu50 / ATCC 700699)	59.8	5.6	1255.2	24	56.9
FTHS_STAAR	Formate--tetrahydrofolate ligase OS=Staphylococcus aureus (strain MRSA252)	59.8	5.6	1323.5	24	53.2
HLA_STAAU	Alpha-hemolysin OS=Staphylococcus aureus	35.9	9.1	107.7	2	10
PCKA_STAAC	Phosphoenolpyruvate carboxykinase [ATP] OS=Staphylococcus aureus (strain COL)	59.3	5.7	1495.6	26	60
PCKA_STAAC	Phosphoenolpyruvate carboxykinase [ATP] OS=Staphylococcus aureus (strain COL)	59.3	5.7	818.6	19	42.5
PCKA_STAAC	Phosphoenolpyruvate carboxykinase [ATP] OS=Staphylococcus aureus (strain COL)	59.3	5.7	2076.8	36	66.4
PLS_STAAM	Putative surface protein SAV2496/SAV2497 OS=Staphylococcus aureus (strain Mu50 / ATCC 700699)	122.1	5.9	1656.8	25	27.4
PLS_STAAM	Putative surface protein SAV2496/SAV2497 OS=Staphylococcus aureus (strain Mu50 / ATCC 700699)	122.1	5.9	1418.5	21	24.5
PLS_STAAM	Putative surface protein SAV2496/SAV2497 OS=Staphylococcus aureus (strain Mu50 / ATCC 700699)	122.1	5.9	1938.5	28	30.6
PLS_STAAN	Putative surface protein SA2285 OS=Staphylococcus aureus (strain N315)	150.1	5.4	1550.1	28	25.8
PLS_STAAN	Putative surface protein SA2285 OS=Staphylococcus aureus (strain N315)	150.1	5.4	1701.6	27	23.1
PLS_STAAN	Putative surface protein SA2285 OS=Staphylococcus aureus (strain N315)	150.1	5.4	1910.8	31	24.9
SASG_STAA8	Surface protein G OS=Staphylococcus aureus (strain NCTC 8325)	178.4	5.2	1517.8	28	21.7
SASG_STAA8	Surface protein G OS=Staphylococcus aureus (strain NCTC 8325)	178.4	5.2	1633.2	25	18.7
SASG_STAA8	Surface protein G OS=Staphylococcus aureus (strain NCTC 8325)	178.4	5.2	1662.7	27	19.5
SASG_STAA8	Surface protein G OS=Staphylococcus aureus (strain NCTC 8325)	178.4	5.2	1899.6	31	21.3
SASG_STAA8	Surface protein G OS=Staphylococcus aureus (strain NCTC 8325)	178.4	5.2	1389.1	21	17.1
SASG_STAA8	Surface protein G OS=Staphylococcus aureus (strain NCTC 8325)	178.4	5.2	1920.1	28	21
ch22 CH9
AHPC_STAAB	Alkyl hydroperoxide reductase subunit C OS=Staphylococcus aureus (strain bovine RF122 / ET3-1)	21	4.7	305.2	4	34.4
LIP2_STAAM	Lipase 2 OS=Staphylococcus aureus (strain Mu50 / ATCC 700699)	76.5	9.4	313.8	6	15.3
LTAS_STAAC	Lipoteichoic acid synthase OS=Staphylococcus aureus (strain COL)	74.4	9.4	495.5	12	26
ODPA_STAAC	Pyruvate dehydrogenase E1 component subunit alpha OS=Staphylococcus aureus (strain COL)	41.4	4.8	190.7	5	21.9
SDRE_STAAN	Serine-aspartate repeat-containing protein E OS=Staphylococcus aureus (strain N315)	124	4.1	1184.0	21	24.2
SDRE_STAAN	Serine-aspartate repeat-containing protein E OS=Staphylococcus aureus (strain N315)	124	4.1	567.4	11	10.1
CH9 ph2
ATL_STAAM	Bifunctional autolysin OS=Staphylococcus aureus (strain Mu50 / ATCC 700699) GN=atl PE=3 SV=2	136.7	-1.4	740	13	11.5
ATL_STAAS	Bifunctional autolysin OS=Staphylococcus aureus (strain MSSA476) GN=atl PE=3 SV=1	136.8	0	350.7	6	7.5
CATA_STAAU	Catalase OS=Staphylococcus aureus GN=katA PE=3 SV=1	58.3	5.2	241.8	3	8.1
FTHS_STAAM	Formate--tetrahydrofolate ligase OS=Staphylococcus aureus (strain Mu50 / ATCC 700699) GN=fhs PE=1 SV=1	59.8	5.6	702	14	30.3
FTHS_STAAM	Formate--tetrahydrofolate ligase OS=Staphylococcus aureus (strain Mu50 / ATCC 700699) GN=fhs PE=1 SV=1	59.8	5.6	228.6	3	9.4
HLA_STAA8	Alpha-hemolysin OS=Staphylococcus aureus (strain NCTC 8325) GN=hly PE=1 SV=1	36	9.1	916.5	14	56.4
NUC_STAAM	Thermonuclease OS=Staphylococcus aureus (strain Mu50 / ATCC 700699) GN=nuc PE=3 SV=1	25.1	9.7	199.7	4	15.4
PCKA_STAAC	Phosphoenolpyruvate carboxykinase [ATP] OS=Staphylococcus aureus (strain COL) GN=pckA PE=3 SV=1	59.3	5.7	299.8	6	16.8
PCKA_STAAS	Phosphoenolpyruvate carboxykinase [ATP] OS=Staphylococcus aureus (strain MSSA476) GN=pckA PE=3 SV=1	59.3	5.9	130.8	2	4.9
PLS_STAAM	Putative surface protein SAV2496/SAV2497 OS=Staphylococcus aureus (strain Mu50 / ATCC 700699) GN=SAV2496/SAV2497 PE=4 SV=2	122.1	5.9	490.5	7	8.3
PLS_STAAM	Putative surface protein SAV2496/SAV2497 OS=Staphylococcus aureus (strain Mu50 / ATCC 700699) GN=SAV2496/SAV2497 PE=4 SV=2	122.1	5.9	475.6	8	10.1
PLS_STAAM	Putative surface protein SAV2496/SAV2497 OS=Staphylococcus aureus (strain Mu50 / ATCC 700699) GN=SAV2496/SAV2497 PE=4 SV=2	122.1	5.9	179.3	4	4.4
SASG_STAA8	Surface protein G OS=Staphylococcus aureus (strain NCTC 8325) GN=sasG PE=1 SV=1	178.4	5.2	550.2	7	6.1
ph2 CH9
AHPC_STAAB	Alkyl hydroperoxide reductase subunit C OS=Staphylococcus aureus (strain bovine RF122 / ET3-1) GN=ahpC PE=3 SV=1	21	4.7	512.6	7	40.2
ATL_STAAC	Bifunctional autolysin OS=Staphylococcus aureus (strain COL) GN=atl PE=3 SV=1	137.3	-1.4	1160.7	18	14.9
CATA_STAAU	Catalase OS=Staphylococcus aureus GN=katA PE=3 SV=1	58.3	5.2	186.4	5	9.5
FTHS_STAAR	Formate--tetrahydrofolate ligase OS=Staphylococcus aureus (strain MRSA252) GN=fhs PE=3 SV=1	59.8	5.6	961.0	16	36.8
PGK_STAAC	Phosphoglycerate kinase OS=Staphylococcus aureus (strain COL) GN=pgk PE=3 SV=1	42.6	5	484.8	10	34.8
SSPA_STAAS	Glutamyl endopeptidase OS=Staphylococcus aureus (strain MSSA476) GN=sspA PE=3 SV=1	35.9	5	1189.8	14	55.6
CH23 ch22
ADH_STAAB	Alcohol dehydrogenase OS=Staphylococcus aureus (strain bovine RF122 / ET3-1)	36	5.2	1185.7	15	58
AHPC_STAAB	Alkyl hydroperoxide reductase subunit C OS=Staphylococcus aureus (strain bovine RF122 / ET3-1)	21	4.7	878.3	12	76.7
CLFB_STAAM	Clumping factor B OS=Staphylococcus aureus (strain Mu50 / ATCC 700699)	93.6	3.8	1594.7	21	28.4
ch22 CH23
ODPA_STAAC	Pyruvate dehydrogenase E1 component subunit alpha OS=Staphylococcus aureus (strain COL)	41.4	4.8	305.5	7	29.7
SDRE_STAAM	Serine-aspartate repeat-containing protein E OS=Staphylococcus aureus (strain Mu50 / ATCC 700699)	124	4.1	2238	32	35.7
SDRE_STAAN	Serine-aspartate repeat-containing protein E OS=Staphylococcus aureus (strain N315)	124	4.1	1470	26	34
SDRE_STAAN	Serine-aspartate repeat-containing protein E OS=Staphylococcus aureus (strain N315)	124	4.1	344.4	6	8.7
CH23 ph2
ATL_STAAC	Bifunctional autolysin OS=Staphylococcus aureus (strain COL)	137.3	-1.4	587.3	7	8.4
ATL_STAAM	Bifunctional autolysin OS=Staphylococcus aureus (strain Mu50 / ATCC 700699)	136.7	-1.4	725	8	10.3
ATL_STAAM	Bifunctional autolysin OS=Staphylococcus aureus (strain Mu50 / ATCC 700699)	136.7	-1.4	829.9	9	11.1
CLFB_STAA8	Clumping factor B OS=Staphylococcus aureus (strain NCTC 8325)	93.5	3.8	415	8	13
HLA_STAA8	Alpha-hemolysin OS=Staphylococcus aureus (strain NCTC 8325)	36	9.1	207.1	4	21.6
HLA_STAAU	Alpha-hemolysin OS=Staphylococcus aureus	35.9	9.1	1121.2	18	54.5
HLA_STAAU	Alpha-hemolysin OS=Staphylococcus aureus	35.9	9.1	953	13	41.7
HLA_STAAU	Alpha-hemolysin OS=Staphylococcus aureus	35.9	9.1	1004.5	16	51.7
HLA_STAAU	Alpha-hemolysin OS=Staphylococcus aureus	35.9	9.1	459	8	36.7
HLA_STAAU	Alpha-hemolysin OS=Staphylococcus aureus	35.9	9.1	239.4	4	20.7
ph2 CH23
ADH_STAAB	Alcohol dehydrogenase OS=Staphylococcus aureus (strain bovine RF122 / ET3-1) GN=adh PE=3 SV=1	36	5.2	923.6	15	51.8
CATA_STAWA	Catalase OS=Staphylococcus warneri GN=katA PE=3 SV=1	58	5.2	114.9	2	3.6
CATB_STAAA	Catalase-like protein OS=Staphylococcus aureus subsp. anaerobius GN=katB PE=3 SV=1	52.6	5.5	163.7	3	7.9
ENO_STAAU	Enolase OS=Staphylococcus aureus GN=eno PE=1 SV=1	47.1	4.4	505.2	8	25.3
G3P1_STAAC	Glyceraldehyde-3-phosphate dehydrogenase 1 OS=Staphylococcus aureus (strain COL) GN=gapA1 PE=3 SV=1	36.3	4.7	1110.2	18	77.4
G3P1_STAAC	Glyceraldehyde-3-phosphate dehydrogenase 1 OS=Staphylococcus aureus (strain COL) GN=gapA1 PE=3 SV=1	36.3	4.7	302.9	5	19.9
HCHA_STAAR	Molecular chaperone Hsp31 and glyoxalase 3 OS=Staphylococcus aureus (strain MRSA252) GN=hchA PE=3 SV=1	32.2	4.9	327.9	5	13
PGK_STAAC	Phosphoglycerate kinase OS=Staphylococcus aureus (strain COL) GN=pgk PE=3 SV=1	42.6	5	507.6	10	30.1
SSPA_STAAM	Glutamyl endopeptidase OS=Staphylococcus aureus (strain Mu50 / ATCC 700699) GN=sspA PE=1 SV=1	37	4.9	456.9	10	42.1
SSPA_STAAS	Glutamyl endopeptidase OS=Staphylococcus aureus (strain MSSA476) GN=sspA PE=3 SV=1	35.9	5	1614.6	19	55.6
SSPA_STAAW	Glutamyl endopeptidase OS=Staphylococcus aureus (strain MW2) GN=sspA PE=3 SV=1	35.3	5.1	1306.2	13	44
SSPA_STAAW	Glutamyl endopeptidase OS=Staphylococcus aureus (strain MW2) GN=sspA PE=3 SV=1	35.3	5.1	545.3	7	28.1
SSPA_STAAW	Glutamyl endopeptidase OS=Staphylococcus aureus (strain MW2) GN=sspA PE=3 SV=1	35.3	5.1	906.2	9	34.6
SSPB_STAAC	Staphopain B OS=Staphylococcus aureus (strain COL) GN=sspB PE=3 SV=1	44.5	5.6	885.7	10	35.4
SSPB_STAAC	Staphopain B OS=Staphylococcus aureus (strain COL) GN=sspB PE=3 SV=1	44.5	5.6	517.9	8	34.9
SSPB_STAAC	Staphopain B OS=Staphylococcus aureus (strain COL) GN=sspB PE=3 SV=1	44.5	5.6	364.6	6	28.2
PA2 ch22
ADH_STAAB	Alcohol dehydrogenase OS=Staphylococcus aureus (strain bovine RF122 / ET3-1)	36	5.2	193.4	3	11.6
FTHS_STAAM	Formate--tetrahydrofolate ligase OS=Staphylococcus aureus (strain Mu50 / ATCC 700699)	59.8	5.6	1236.8	20	53
FTHS_STAAM	Formate--tetrahydrofolate ligase OS=Staphylococcus aureus (strain Mu50 / ATCC 700699)	59.8	5.6	996.8	19	51.9
GPMA_STAAB	2,3-bisphosphoglycerate-dependent phosphoglycerate mutase OS=Staphylococcus aureus (strain bovine RF122 / ET3-1)	26.7	5.1	1046	17	81.6
PCKA_STAAB	Phosphoenolpyruvate carboxykinase [ATP] OS=Staphylococcus aureus (strain bovine RF122 / ET3-1)	59.4	5.9	1062.2	17	40.9
PCKA_STAAC	Phosphoenolpyruvate carboxykinase [ATP] OS=Staphylococcus aureus (strain COL)	59.3	5.7	1334	22	50.2
PLS_STAAM	Putative surface protein SAV2496/SAV2497 OS=Staphylococcus aureus (strain Mu50 / ATCC 700699)	122.1	5.9	1951.6	29	29.3
PLS_STAAM	Putative surface protein SAV2496/SAV2497 OS=Staphylococcus aureus (strain Mu50 / ATCC 700699)	122.1	5.9	2164	32	32
PLS_STAAM	Putative surface protein SAV2496/SAV2497 OS=Staphylococcus aureus (strain Mu50 / ATCC 700699)	122.1	5.9	2533.7	40	36
PLS_STAAM	Putative surface protein SAV2496/SAV2497 OS=Staphylococcus aureus (strain Mu50 / ATCC 700699)	122.1	5.9	2367.6	33	30.6
PLS_STAAM	Putative surface protein SAV2496/SAV2497 OS=Staphylococcus aureus (strain Mu50 / ATCC 700699)	122.1	5.9	1372.1	26	26.9
PLS_STAAM	Putative surface protein SAV2496/SAV2497 OS=Staphylococcus aureus (strain Mu50 / ATCC 700699)	122.1	5.9	2471	34	33.7
PLS_STAAN	Putative surface protein SA2285 OS=Staphylococcus aureus (strain N315)	150.1	5.4	2200.6	33	26.9
PLS_STAAN	Putative surface protein SA2285 OS=Staphylococcus aureus (strain N315)	150.1	5.4	1819.5	28	24.5
PLS_STAAN	Putative surface protein SA2285 OS=Staphylococcus aureus (strain N315)	150.1	5.4	2300.7	33	26.3
PLS_STAAN	Putative surface protein SA2285 OS=Staphylococcus aureus (strain N315)	150.1	5.4	2173.5	29	24
PLS_STAAN	Putative surface protein SA2285 OS=Staphylococcus aureus (strain N315)	150.1	5.4	1054.8	19	15
SASG_STAA8	Surface protein G OS=Staphylococcus aureus (strain NCTC 8325)	178.4	5.2	1936.8	29	20
SASG_STAA8	Surface protein G OS=Staphylococcus aureus (strain NCTC 8325)	178.4	5.2	2148.6	32	21.9
SASG_STAA8	Surface protein G OS=Staphylococcus aureus (strain NCTC 8325)	178.4	5.2	1796.1	28	20.7
SASG_STAA8	Surface protein G OS=Staphylococcus aureus (strain NCTC 8325)	178.4	5.2	2500.9	40	24.6
SASG_STAA8	Surface protein G OS=Staphylococcus aureus (strain NCTC 8325)	178.4	5.2	2272.5	33	22.4
SASG_STAA8	Surface protein G OS=Staphylococcus aureus (strain NCTC 8325)	178.4	5.2	2359.6	34	21.7
SASG_STAA8	Surface protein G OS=Staphylococcus aureus (strain NCTC 8325)	178.4	5.2	2416	34	23.4
SASG_STAA8	Surface protein G OS=Staphylococcus aureus (strain NCTC 8325)	178.4	5.2	2144	29	20.5
ch22 PA2
G3P1_STAAC	Glyceraldehyde-3-phosphate dehydrogenase 1 OS=Staphylococcus aureus (strain COL)	36.3	4.7	233.1	4	17
LIP2_STAA8	Lipase 2 OS=Staphylococcus aureus (strain NCTC 8325)	76.3	9.4	369.1	5	11
LIP2_STAAM	Lipase 2 OS=Staphylococcus aureus (strain Mu50 / ATCC 700699)	76.5	9.4	223.7	5	11.7
LIP2_STAAM	Lipase 2 OS=Staphylococcus aureus (strain Mu50 / ATCC 700699)	76.5	9.4	377.9	8	15.8
ODPB_STAAC	Pyruvate dehydrogenase E1 component subunit beta OS=Staphylococcus aureus (strain COL)	35.2	4.5	284.4	4	17.2
ODPB_STAAC	Pyruvate dehydrogenase E1 component subunit beta OS=Staphylococcus aureus (strain COL)	35.2	4.5	205.8	5	19.1
SDRE_STAAM	Serine-aspartate repeat-containing protein E OS=Staphylococcus aureus (strain Mu50 / ATCC 700699)	124	4.1	408.3	7	10.3
SDRE_STAAN	Serine-aspartate repeat-containing protein E OS=Staphylococcus aureus (strain N315)	124	4.1	704.7	11	15
SDRE_STAAN	Serine-aspartate repeat-containing protein E OS=Staphylococcus aureus (strain N315)	124	4.1	201.6	3	4
SDRE_STAAN	Serine-aspartate repeat-containing protein E OS=Staphylococcus aureus (strain N315)	124	4.1	387	6	8
SSPA_STAAW	Glutamyl endopeptidase OS=Staphylococcus aureus (strain MW2)	35.3	5.1	224.4	5	25.4
SSPA_STAAW	Glutamyl endopeptidase OS=Staphylococcus aureus (strain MW2)	35.3	5.1	134	4	15
PA2 ph2
ATL_STAAS	Bifunctional autolysin OS=Staphylococcus aureus (strain MSSA476) GN=atl PE=3 SV=1	136.8	0	659.9	10	11.1
HLA_STAAU	Alpha-hemolysin OS=Staphylococcus aureus GN=hly PE=1 SV=2	35.9	9.1	204.7	3	12.9
PCKA_STAAB	Phosphoenolpyruvate carboxykinase [ATP] OS=Staphylococcus aureus (strain bovine RF122 / ET3-1) GN=pckA PE=3 SV=1	59.4	5.9	495.8	10	24.2
PLS_STAAM	Putative surface protein SAV2496/SAV2497 OS=Staphylococcus aureus (strain Mu50 / ATCC 700699) GN=SAV2496/SAV2497 PE=4 SV=2	122.1	5.9	814.7	15	19.3
PLS_STAAM	Putative surface protein SAV2496/SAV2497 OS=Staphylococcus aureus (strain Mu50 / ATCC 700699) GN=SAV2496/SAV2497 PE=4 SV=2	122.1	5.9	102.1	2	2.6
PLS_STAAN	Putative surface protein SA2285 OS=Staphylococcus aureus (strain N315) GN=SA2285 PE=1 SV=1	150.1	5.4	830.2	13	13.9
SASG_STAA8	Surface protein G OS=Staphylococcus aureus (strain NCTC 8325) GN=sasG PE=1 SV=1	178.4	5.2	792.8	11	9.9
SASG_STAA8	Surface protein G OS=Staphylococcus aureus (strain NCTC 8325) GN=sasG PE=1 SV=1	178.4	5.2	815.4	13	11.7
SASG_STAA8	Surface protein G OS=Staphylococcus aureus (strain NCTC 8325) GN=sasG PE=1 SV=1	178.4	5.2	925.2	15	13.7
SASG_STAA8	Surface protein G OS=Staphylococcus aureus (strain NCTC 8325) GN=sasG PE=1 SV=1	178.4	5.2	1313.5	18	15.8
SASG_STAA8	Surface protein G OS=Staphylococcus aureus (strain NCTC 8325) GN=sasG PE=1 SV=1	178.4	5.2	808.8	15	13.2
ph2 PA2
AHPC_STAAB	Alkyl hydroperoxide reductase subunit C OS=Staphylococcus aureus (strain bovine RF122 / ET3-1) GN=ahpC PE=3 SV=1	21	4.7	488.7	8	40.7
AHPC_STAAB	Alkyl hydroperoxide reductase subunit C OS=Staphylococcus aureus (strain bovine RF122 / ET3-1) GN=ahpC PE=3 SV=1	21	4.7	381.2	6	34.4
ENO_STAAU	Enolase OS=Staphylococcus aureus GN=eno PE=1 SV=1	47.1	4.4	568.7	9	29.7
ENO_STAAU	Enolase OS=Staphylococcus aureus GN=eno PE=1 SV=1	47.1	4.4	354.9	8	24.2
FTHS_STAA8	Formate--tetrahydrofolate ligase OS=Staphylococcus aureus (strain NCTC 8325) GN=fhs PE=3 SV=1	59.8	5.6	1064.2	17	44.9
PGK_STAAC	Phosphoglycerate kinase OS=Staphylococcus aureus (strain COL) GN=pgk PE=3 SV=1	42.6	5	168.0	4	14.6
SDRE_STAAN	Serine-aspartate repeat-containing protein E OS=Staphylococcus aureus (strain N315) GN=sdrE PE=1 SV=1	124	4.1	464.5	8	9.1
SDRE_STAAN	Serine-aspartate repeat-containing protein E OS=Staphylococcus aureus (strain N315) GN=sdrE PE=1 SV=1	124	4.1	206.0	4	6.1
SSPA_STAAS	Glutamyl endopeptidase OS=Staphylococcus aureus (strain MSSA476) GN=sspA PE=3 SV=1	35.9	5	820.8	9	45.9
SSPA_STAAS	Glutamyl endopeptidase OS=Staphylococcus aureus (strain MSSA476) GN=sspA PE=3 SV=1	35.9	5	530.9	8	27
SSPA_STAAS	Glutamyl endopeptidase OS=Staphylococcus aureus (strain MSSA476) GN=sspA PE=3 SV=1	35.9	5	372.2	7	35.4
SSPA_STAAS	Glutamyl endopeptidase OS=Staphylococcus aureus (strain MSSA476) GN=sspA PE=3 SV=1	35.9	5	364.7	7	31.8
SSPA_STAAS	Glutamyl endopeptidase OS=Staphylococcus aureus (strain MSSA476) GN=sspA PE=3 SV=1	35.9	5	304.2	7	31.8
SSPA_STAAW	Glutamyl endopeptidase OS=Staphylococcus aureus (strain MW2) GN=sspA PE=3 SV=1	35.3	5.1	1003.5	13	56.6
SSPA_STAAW	Glutamyl endopeptidase OS=Staphylococcus aureus (strain MW2) GN=sspA PE=3 SV=1	35.3	5.1	305.9	5	25.4
SSPB_STAAC	Staphopain B OS=Staphylococcus aureus (strain COL) GN=sspB PE=3 SV=1	44.5	5.6	274.5	4	18.6
SSPB_STAAC	Staphopain B OS=Staphylococcus aureus (strain COL) GN=sspB PE=3 SV=1	44.5	5.6	312.9	5	28.2
